# Supplementary material for: Carbapenemase-directed therapy: optimizing antibiotic combinations against carbapenem-resistant Klebsiella pneumoniae
Source: Front Cell Infect Microbiol. 2026 Jul 7;16:1866731. doi: 10.3389/fcimb.2026.1866731 (PMC13384889; doi:10.3389/fcimb.2026.1866731)
Supplement: Supplementary file 1 [file Table1.xlsx]

## Sheet: Supplementary Table 1. Synergis
Number	CZA/MEM			CZA/ATM			CZA/TGC			CZA/AMK			CZA/IPM
	Combination MIC	FIC	SBPI	Combination MIC	FIC	SBPI	Combination MIC	FIC	SBPI	Combination MIC	FIC	SBPI	Combination MIC	FIC	SBPI
34	/	/	/	(0.5/4）/2	0.31	18	/	/	/	(2/4)8	1.06	4.50	(0.5/4)/0.5	0.31	18
35	/	/	/	(0.5/4）/2	0.19	18	/	/	/		/	/	(0.5/4)/0.5	0.19	18
63	/	/	/	（0.5/4）/2	0.31	18	/	/	/	（2/4）/8	1.06	4.5	（0.5/4）/0.5	0.31	18
105	(0.5/4)/0.5	1.06	18	(0.5/4)/2	1.13	18	(0.5/4)/0.5	2	20	(0.5/4)/8	2	16.5	/	/	/
113	(0.5/4)/0.5	<0.5	18	(0.5/4)/2	<0.5	18	(0.5/4)/0.5	1.02	20	(1/4)/8	<0.5	8.5	(8/4)/0.5	1.06	3
158	/	/	/	(0.5/4)/2	0.19	18	/	/		(4/4)/8	1.06	2.5	(0.5/4)/0.5	0.19	18
160	(0.5/4)/0.5	＜0.5	18	(0.5/4)/2	＜0.5	18	(0.5/4)/1	2.3	18	(0.5/4)/8	1.3	16.5	/	/	/
162	(8/4)/2	0.5	1.5	(32/4)/32	2	0.375	(2/4)/8	1	4.25	(32/4)/128	2	0.28125	(0.5/4)/0.5	0.13	18
171	(0.5/4)/0.5	＜0.5	18	(8/4)/2	＜0.5	3	(0.5/4)/0.5	1	20	(0.5/4)/8	1	16.5	(0.5/4)/0.5	0.12	18
177	(0.5/4)/0.5	＜0.5	18	(0.5/4)/2	＜0.5	18	(0.5/4)/0.5	1.1	20	(4/4)/8	1.1	2.5	/	/	/
230	/	/	/	(0.5/4)2	<0.5	18	/	/		(4/4)/8	1.07	2.5	(0.5/4)/0.5	<0.5	18
231	/	/	/	(0.5/4)/2	1.06	18	/	/	/	(0.5/4.0)/8	1.06	16.5	(0.5/4)/0.5	1.06	18
72	(0.5/4)/0.5	0.12	16.5	(0.5/4)/2	0.12	18	(0.5/4)/0.5	＜0.5	20	(4/4)/128	1.5	2.03125	(0.5/4)/0.5	0.12	18
87	/	/	/	(0.5/4)/2	0.31	18	/	/	/	(2/4)/8	1.06	2.5	(0.5/4)/0.5	0.31	18
89	/	/	/	(0.5/4)/2	0.19	18	/	/	/	(4/4)/8	1.06	4.5	(0.5/4)/0.5	0.19	18
85	/	/	/	(0.5/4)/2	0.19	18	/	/	/	(2/4)/8	0.56	4.5	(0.5/4)/0.5	0.19	18
3	/	/	/	（1/4）/2	0.31	10	/	/	/	（2/4）/8	1.06	4.5	（0.5/4）/0.5	0.56	18
13	/	/	/	（0.5/4）/2	0.19	18	/	/	/	（4/4）/8	1.06	2.5	（0.5/4）/0.5	0.19	18
16	/	/	/	（0.5/4）/2	0.19	18	/	/	/	（4/4）/8	1.06	2.5	（0.5/4）0.5	0.19	18
20	/	/	/	(0.5/4）/2	0.19	18	/	/	/	(2/4)16	0.63	4.25	(0.5/4)/0.5	0.19	18
21	/	/	/	(0.5/4）/2	0.31	18	/	/	/	(2/4)8	1.06	4.5	(0.5/4)/0.5	0.31	18
26	/	/	/	（0.5/4）/2	0.38	18	/	/	/	（0.5/4）/8	1.25	16.5	（0.5/4）/0.5	0.31	18
27	/	/	/	（0.5/4）/2	0.19	18	/	/	/	（4/4）/8	1.06	2.5	（0.5/4）/0.5	0.19	18
28	/	/	/	(0.5/4）/2	0.31	18	/	/	/	（2/4）/8	1.25	4.5	（0.5/4）/0.5	0.31	18
30	/	/	/	(0.5/4）/2	0.56	18	/	/	/	(1/4)/8	1.06	8.5	(0.5/4)/0.5	0.56	18
31	/	/	/	(0.5/4）/2	0.56	18	/	/	/	(0.5/4)/8	1.50	16.5	(0.5/4)/0.5	0.56	18
33	/	/	/	(0.5/4）/2	1.06	18	/	/	/	(0.5/4)/8	1.06	4.5	(0.5/4)/0.5	1.06	18
36	/	/	/	（0.5/4）/2	0.31	18	/	/	/	(2/4)8	1.06	1.5	(0.5/4)/0.5	0.31	18
37	/	/	/	（0.5/4）/2	0.56	10	/	/	/	（0.5/4）/8	1.50	16.5	（0.5/4）/0.5	0.56	18
39	(8/4)/0.5	1.06	18	(1/4)/2	0.19	18	(0.5/4)/1	1.06	18	(8/4)/8	1.06	8.5	(8/4)/0.5	1.06	3
40	/	/	/	(0.5/4）/2	0.56	18	/	/	/	(0.5/4)/8	1.50	16.5	(0.5/4)/0.5	0.56	18
41	/	/	/	(0.5/4）/2	0.56	17	/	/	/	(1/4)/8	1.06	8.5	(0.5/4)/0.5	0.56	18
43	/	/	/	(0.5/4)/4	0.56	18	/	/	/	(0.5/4)/8	0.56	16.5	(0.5/4)/0.5	0.56	18
44	/	/	/	(0.5/4）/2	0.56	18	/	/	/	(1/4)/8	1.06	8.5	(0.5/4)/0.5	0.56	18
45	/	/	/	(0.5/4）/2	0.31	18	/	/	/	(0.5/4)/8	1.25	16.5	(0.5/4)/0.5	0.31	18
52	/	/	/	(0.5/4）/2	0.75	17	/	/	/	(4/4)/8	1.06	2.5	(0.5/4)/0.5	0.19	18
58	(0.5/4)/0.5	0.13	18	(0.5/4)/4	0.19	18	(0.5/4)/1	1.06	18	(8/4)/8	1.06	1.5	(0.5/4)/0.5	0.13	18
59	(0.5/4)/0.5	0.12	18	(0.5/4）/2	0.12	18	(0.5/4)/1	1.06	18	(0.5/4)/8	1.06	16.5	(0.5/4)/0.5	0.12	18
62	/	/	/	（0.5/4）/2	0.31	18	/	/	/	（2/4）/8	1.06	4.5	(0.5/4)/0.5	0.31	18
64	/	/	/	（0.5/4）/2	1.06	18	/	/	/	（0.5/4）/8	1.06	16.5	（0.5/4）/0.5	1.06	18
66	/	/	/	（0.5/4）/2	0.19	18	/	/	/	（4/4）/32	1.25	2.125	（0.5/4）/0.5	0.19	18
92	(0.5/4)2	<0.5	18	(0.5/4)2	<0.5	18	(0.5/4)/1	1.06	18	(4/4)/64	1	2.0625	(0.5/4)2	<0.5	16.5
94	(0.5/4)/0.5	<0.5	18	(0.5/4)/2	<0.5	18	(0.5/4)/0.5	1.25	20	(2/4)/8	1.06	4.5	/	/	/
96	(0.5/4)/0.5	<0.5	18	(0.5/4)/2	<0.5	18	(0.5/4)/0.5	1.25	20	(0.5/4)/8	1.25	16.5	/	/	/
102	(0.5/4)/0.5	<0.5	18	(0.5/4)2	<0.5	18	(0.5/4)/0.5	1.25	20	(0.5/4)/8	1.25	16.5	(0.5/4)/0.5	0.31	18
117	(0.5/4)/0.5	<0.5	18	(0.5/4)/2	<0.5	18	(0.5/4)/0.5	<0.5	20	(2/4)/8	1.06	4.5	/	/	/
142	/	/	/	(0.5/4)/2	0.31	18	/	/		(1/4)/16	0.63	8.25	(0.5/4)/0.5	0.31	18
144	/	/	/	(0.5/4)/2	0.31	18	/	/		(2/4)/8	1.06	4.5	(0.5/4)/0.5	0.31	18
150	/	/	/	(0.5/4)/2	0.19	18	/	/		(4/4)/8	1.06	16.5	(0.5/4)/0.5	0.19	18
152	(0.5/4)/0.5	0.08	18	(32/4)/32	2	0.375	(0.5/4)/0.5	1	20	(0.5/4)/8	1.02	16.5	(0.5/4)/0.5	0.08	18
153	/	/	/	(0.5/4)2	0.19	18	/	/		(4/4)/8	1.06	2.5	(0.5/4)/0.5	0.19	18
154	(0.5/4)/0.5	0.08	18	(0.5/4)/2	0.08	18	(0.5/4)/0.5	1	20	(2/4)/8	0.12	4.5	(0.5/4)/0.5	0.08	18
161	(0.5/4)/0.5	＜0.5	18	(32/4)/32	2	0.375	(0.5/4)/0.5	1	20	(0.5/4)/8	1	16.5	(0.5/4)/0.5	＜0.5	18
164	(0.5/4)/0.5	＜0.5	18	(0.5/4)/2	＜0.5	18	(0.5/4)/0.5	0.5	20	(4/4)/8	2	2.5	/	/	/
165	(0.5/4)/0.5	＜0.5	18	(0.5/4)/2	＜0.5	18	(0.5/4)/0.5	＜0.5	20	(4/4)/8	1.1	2.5	/	/	/
166	(0.5/4)/0.5	＜0.5	0.375	(32/4)/32	2	0.375	(0.5/4)/0.5	＜0.5	20	(0.5/4)/8	1	16.5	(0.5/4)/0.5	＜0.5	18
167	(0.5/4)/0.5	＜0.5	18	(0.5/4)/2	＜0.5	18	(32/4)/4	1	1.25	(2/4)/16	0.6	4.25	/	/	/
175	(0.5/4)/0.5	＜0.5	3	(0.5/4)/2	＜0.5	18	(0.5/4)/0.5	1.1	20	(4/4)/8	1.1	2.5	/	/	/
179	(0.5/4)/0.5	1	18	(0.5/4)/2	1	18	(0.5/4)/0.5	2	20	(1/4)/8	＞2	8.5	/	/	/
212	/	/	/	/	/	/	/	/		(2/4)/8	1.06	4.5	(0.5/4)/0.5	0.31	18
213	/	/	/	/	/	/	/	/		(4/4)/8	1.06	2.5	(0.5/4)/0.5	0.19	18
215	/	/	/	/	/	/	/	/		(2/4)/8	1.06	4.5	(0.5/4)/0.5	0.31	18
216	/	/	/	/	/	/	/	/		(8/4)//16	0.63	1.25	(0.5/4)/0.5	＜0.5	18
218	/	/	/	/	/	/	/	/		(16/4)//16	1.13	0.75	(0.5/4)/0.5	＜0.5	18
219	/	/	/	/	/	/	/	/		(4/4)/8	0.56	2.5	(0.5/4)/0.5	＜0.5	18
223	/	/	/	/	/	/	/	/		(2/4)/8	1.06	4.5	(0.5/4)/0.5	0.38	18
224	/	/	/	/	/	/	/	/		(1/4)/8	0.56	8.5	(0.5/4)/0.5	0.31	18
225	/	/	/	/	/	/	/	/		(0.5/4)/8	1.25	16.5	(0.5/4)/0.5	0.31	18
227	/	/	/	/	/	/	/	/		(2/4)/8	1.06	4.5	(0.5/4)/0.5	<0.5	18
228	/	/	/	/	/	/	/	/		(0.5/4)/8	1.13	16.5	(0.5/4)/0.5	<0.5	18
233	/	/	/	(0.5/4)/2	0.19	18	/	/	/	(4/4)/8	1.06	2.5	(0.5/4)/0.5	0.19	18
235	/	/	/	(0.5/4)/2	0.19	18	/	/	/	(2/4)/8	0.56	4.5	(0.5/4)/0.5	0.19	18
237	(0.5/4)/0.5	0.13	18	(0.5/4)/2	0.13	18	(0.5/4)/0.5	＜0.5	20	(8/4.0)/8	1.06	1.5	(0.5/4)/0.5	0.13	18
245	/	/	/	(0.5/4)/2	0.31	18	/	/	/	(2/4)/8	1.06	4.5	(0.5/4)/0.5	0.75	18
71	/	/	/	（0.5/4）/2	0.19	18	/	/	/	（4/4）/8	1.06	2.5	（0.5/4）/0.5	0.19	18
74	/	/	/	（0.5/4）/2	0.19	18	/	/	/	（4/4）/8	1.06	2.5	（0.5/4）/0.5	0.19	18
75	/	/	/	(0.5/4)/2	0.19	18	/	/	/	(4/4)/16	1.13	2.25	（0.5/4）/0.5	0.19	18
77	/	/	/	(0.5/4)/2	0.19	18	/	/	/	（4/4）/8	1.06	2.5	（0.5/4）/0.5	0.19	18
79	/	/	/	(0.5/4)/2	1.06	18	/	/	/	(0.5/4)/8	2	16.5	(0.5/4)/0.5	1.06	18
80	(0.5/4)/0.5	0.12	18	(0.5/4)/2	0.12	18	(0.5/4)/1	1.06	18	(4/4)/128	1.5	2.03125	(0.5/4)/0.5	0.12	18
81	/	/	/	(0.5/4)/2	0.31	18	/	/	/	(2/4)/8	1.06	4.5	(0.5/4)/0.5	0.31	18
82	（0.5/4）/0.5	0.13	18	(0.5/4)/2	0.08	18	(0.5/4)/1	1.06	18	（4/4）/8	0.56	2.5	（0.5/4）/0.5	0.13	18
83	/	/	/	(0.5/4)/2	0.31	18	/	/	/	(0.5/4)/8	1.25	16.5	(0.5/4)/0.5	0.31	18
105	0.5/4(0.5)	0.13	18	0.5/4(2)	0.13	18	(0.5/4)/1	1.06	18	4/4(32)	0.75	2.125	0.5/4(0.5)	0.13	18
108	(32/4)/8	2	18	0.5/4（2)	0.08	18	(0.5/4)/0.5	＜0.5	20	(32/4)/128	2	0.28125	(32/4)/8	2	0.375
