# Supplementary material for: Carbapenemase-directed therapy: optimizing antibiotic combinations against carbapenem-resistant Klebsiella pneumoniae
Source: Front Cell Infect Microbiol. 2026 Jul 7;16:1866731. doi: 10.3389/fcimb.2026.1866731 (PMC13384889; doi:10.3389/fcimb.2026.1866731)
Supplement: Supplementary file 2 [file Table2.xlsx]

## Sheet: Sheet1
Number	PMB/MEM			PMB/CZA			PMB/TGC
	Combination MIC	FIC	SBPI	Combination MIC	FIC	SBPI	Combination MIC	FIC	SBPI
34	/	/	/	0.5(0.5/4)	1.25	20	0.5/0.25	1.50	12
35	8/128	2	0.257812	1/(1/4)	0.38	10	1/0.5	0.38	6
63	/	/	/	0.5(0.5/4)	1.25	20	0.5/0.25	2.00	12
105	0.5/0.25	1.02	8	0.5/(0.5/4)	2	20	0.5/0.25	2	12
113	8/16.0	2	0.3125	0.5/(0.5/4)	<0.5	20	0.5/0.25	0.56	12
158	0.5/0.125	1	12	0.5/(0.5/4)	1.13	20	0.5/0.25	0.75	12
160	0.5/0.25	1	8	0.5/(0.5/4)	1.3	20	0.5/0.25	1.5	12
162	0.5/0.25	1	8	0.5/(0.5/4)	1	20	0.5/0.25	1	12
171	8/16.0	2	0.3125	0.5/(2/4)	＜0.5	8	0.5/0.25	0.6	12
177	0.5/0.25	1	8	0.5/(0.5/4)	1.1	20	0.5/0.25	1.5	12
183	0.5/0.25	1	8	0.5/(0.5/4)	1.1	20	0.5/0.25	1.5	12
186	0.5/0.25	1	8	0.5/(0.5/4)	1	20	0.5/0.25	1	12
230	0.5/0.125	1.01	12	0.5/(0.5/4)	1.13	20	0.5/0.25	1.5	12
231	0.5/0.125	1	12	0.5/(0.5/4)	2	20	0.5/0.25	2	12
72	/	/	/	0.5/(0.5/4)	1.06	20	0.5/0.25	1.25	12
87	/	/	/	0.5/(0.5/4)	1.25	20	0.5/0.25	2	12
89	/	/	/	0.5/(0.5/4)	1.13	20	0.5/0.25	2	12
85	/	/	/	0.5/(0.5/4)	0.19	20	1/0.25	0.38	10
3	4/64	1.00	0.515625	0.5/（1/4）	0.56	12	1/0.5	0.63	6
13	0.125/64	1.02	16.0156	0.5/（1/4）	0.31	12	0.5/0.25	0.56	12
16	0.5/0.125	1.00	12	0.5/（0.5/4）	1.13	20	0.5/0.25	1.5	12
20	8/32	1.25	0.28125	0.5/(2/4)	0.56	8	0.5/0.25	0.56	12
21	8/128	2.00	0.257812	0.5/(2/4)	1.06	8	0.5/0.5	1.06	8
26	8/64	1.50	0.265625	0.5/(2/4)	1.06	8	0.5/0.25	0.56	12
27	/	/	/	0.5/（1/4）	0.31	12	0.5/0.25	1.06	12
28	/	/	/	0.5/(2/4)	1.06	8	0.5/0.25	1.06	12
30	/	/	/	1/(0.5/4)	1.13	18	0.5/0.25	1.06	12
31	/	/	/	0.5(0.5/4)	0.56	20	0.5/0.25	0.56	12
33	/	/	/	0.5(0.5/4)	2	20	0.5/0.25	2	12
36	/	/	/	1/(0.5/4)	0.38	18	0.5/0.5	1.06	8
37	/	/	/	0.5(0.5/4)	0.56	20	0.5/0.25	0.31	12
39	/	/	/	0.5(0.5/4)	0.13	20	0.5/0.25	0.31	12
40	/	/	/	0.5/（1/4）	1.06	12	0.5/0.25	1.06	12
41	/	/	/	0.5/（1/4）	1.06	12	0.5/0.25	1.06	12
43	/	/	/	0.5(0.5/4)	1.5	20	0.5/0.25	2	12
44	/	/	/	0.5(0.5/4)	1.5	20	0.5/0.25	1.5	12
45	/	/	/	0.5(0.5/4)	0.31	20	0.5/0.25	1.06	12
52	/	/	/	0.5/(4/4)	0.38	8	0.5/0.25	0.56	12
58	/	/	/	0.5(0.5/4)	1.06	20	0.5/0.25	1.02	12
59	/	/	/	0.5(0.5/4)	0.19	20	0.5/0.25	1.13	12
62	/	/	/	0.5(0.5/4)	1.25	20	0.5/0.25	2	12
64	/	/	/	0.5(0.5/4)	2	20	0.5/0.25	2	12
66	/	/	/	0.5(0.5/4)	1.13	20	0.5/0.25	1.25	12
63	0.5/0.125	2	12	0.5/(0.5/4)	2	20	0.25/0.125	1.25	24
66	0.5/0.125	1	12	0.25/(0.5/4)	0.56	24	0.125/0.25	1.25	24
68	/	/		0.5/(0.125/4)	2.13	68	0.125/0.25	1.5	24
73	8/128	2	0.257812	8/(8/4)	1.06	1.25	1/0.25	0.63	10
80	0.0625	0.25	2.0625	2/(1/4)	0.25	9	1/0.25	＜0.5	10
83	8/16.0	2	0.3125	0.5/(0.5/4)	<0.5	20	0.5/0.25	1.06	12
86	0.5/0.125	2	12	0.5/(0.125/4)	2.3	68	0.25/0.125	1.5	24
87	0.25/0.125	1	16	0.5/(0.125/4)	2.13	68	1/0.125	4.25	18
90	0.5/0.125	2	12	0.25/(0.5/4)	1.125	24	0.5/0.125	2.06	20
92	0.5/0.25	1.02	8	0.5/(0.5/4)	1.06	20	0.5/0.25	1.25	12
94	8/16.0	2	0.3125	2/(0.125/4)	0.5	65	0.5/0.5	1.06	8
96	8/16.0	2	0.3125	0.5/(2/4)	1.06	8	0.5/0.5	1.06	8
97	0.5/0.25	1.02	8	0.5/(0.5/4)	1.13	20	0.5/0.25	1.25	12
98	0.5/0.25	1.02	8	0.5/(0.5/4)	2	20	0.5/0.25	2	12
102	8/16.0	2	0.3125	2/(1/4)	0.75	9	1/0.25	0.63	10
114	0.5/0.25	1.02	0.3125	0.5/(0.5/4)	1.25	20	0.5/0.25	1.5	12
117	8/16.0	2	8	0.5/(0.5/4)	<0.5	20	0.5/0.25	1.06	12
142	0.5/0.125	1	0.3125	0.5/(0.5/4）	1.25	20	0.5/0.25	1.25	12
144	8/128.0	2	12	1/(1/4)	0.63	10	1/0.5	0.63	6
150	0.25/1	0.51	0.257812	0.5/(0.5/4)	1.13	20	0.5/0.25	1.06	12
152	8/32.0	1.25	9	0.5/(2/4)	0.12	8	0.5/2	1.06	12
153	8/128.0	2	0.28125	0.5/(2/4)	0.56	8	0.5/0.25	1.06	5
154	8/128.0	2	0.257812	0.5/(4/4)	0.19	6	1/1.0	0.63	12
161	8/16.0	2	0.257812	1/(1/4)	＜0.5	10	1/0.5	0.6	4
164	8/16.0	2	0.3125	1/(1/4)	0.6	10	2/0.25	0.5	6
165	0.5/0.25	1	0.3125	0.5/(0.5/4)	1.1	20	0.5/0.25	1.5	9
166	8/16.0	2	8	1/(2/4)	＜0.5	6	1/0.25	0.6	12
167	4/16.0	1.5	0.3125	0.5/(32/4)	8	4.25	0.5/0.25	0.6	10
175	0.5/0.25	1	0.5625	0.5/(0.5/4)	1.1	20	0.5/0.25	1.5	12
179	0.5/0.25	1	8	0.5/(0.5/4)	1	20	0.5/0.5	2	12
181	0.5/0.25	1	8	0.5/(0.5/4)	1.1	20	0.5/0.25	1.5	8
182	0.5/0.25	1	8	0.5/(0.5/4)	1.3	20	0.5/0.25	1.3	12
185	0.5/0.25	1	8	0.5/(0.5/4)	1.1	20	0.5/0.25	1.3	12
187	0.5/0.25	1	8	0.5/(0.5/4)	1.1	20	0.5/0.25	1.3	12
188	0.5/0.25	1	8	0.5/(0.5/4)	1.3	20	0.5/0.25	1.5	12
194	8/16.0	2	8	1/(0.5/4)	＜0.5	18	1/0.25	＜0.5	12
195	0.5/0.25	0.5	8	0.5/(0.5/4)	0.5	20	0.5/0.25	0.6	10
198	8/16.0	2	0.3125	0.5/(2/4)	＜0.5	8	0.5/0.25	0.6	12
199	8/16.0	2	0.3125	0.5/(2/4)	＜0.5	8	0.5/0.25	0.6	12
200	0.5/0.25	1	8	0.5/(0.5/4)	1	20	0.5/0.25	1.3	12
201	8/16.0	2	0.3125	1/(2/4)	0.6	6	0.5/0.25	＜0.5	12
204	8/16.0	2	0.3125	0.5/(1/4)	0.56	12	0.5/0.25	1.06	12
205	0.5/0.25	1.02	8	0.5/(0.5/4)	2	20	0.5/0.25	2	12
208	0.5/0.25	1.02	8	0.5/(0.5/4)	1.5	20	0.5/0.25	1.5	12
209	0.5/0.25	1.02	8	0.5/(0.5/4)	1.06	20	0.5/0.25	1.25	12
211	0.5/0.25	1.02	8	0.5/(0.5/4)	1.25	20	0.5/0.25	2	12
212	8/16.0	2	0.3125	0.5/(2/4)	0.56	8	0.5/0.5	0.56	12
213	0.5/0.25	1.02	8	0.5/(0.5/4)	1.13	20	0.5/0.25	1.25	8
215	0.5/0.25	1.02	8	0.5/(0.5/4)	1.25	20	0.5/0.25	1.25	12
216	0.5/0.25	1.02	8	0.5/(0.5/4)	1.06	20	0.5/0.25	1.5	12
218	0.5/0.25	1.02	8	0.5/(0.5/4)	1.03	20	0.5/0.25	1.25	12
219	0.5/0.25	1.02	8	0.5/(0.5/4)	0.56	20	0.5/0.25	1.25	12
223	0.5/0.25	1.03	8	0.5/(0.5/4)	1.5	20	0.5/0.25	1.5	12
224	0.5/0.25	1.02	8	0.5/(0.5/4)	1.13	20	0.5/0.25	2	12
225	0.5/0.25	1.02	8	0.5/(0.5/4)	1.13	20	0.5/0.25	1.5	12
227	0.5/0.25	1.02	8	0.5/(0.5/4)	1.25	20	0.5/0.25	1.06	12
228	0.5/1	1.06	5	0.5/(0.5/4)	1.13	20	0.5/0.25	2	6
233	8/64.0	1.5	0.265625	8/(1/4)	1.25	8.125	0.5/0.5	1.06	12
235	0.0625	2	2.0625	2/(1/4)	0.5	9	1/0.5	0.63	12
237	0.03125	1.5	2.03125	0.5/(8/4)	1.06	5	2/1.0	0.75	8
245	0.25/0.125	0.5	16	0.5/(0.5/4)	1.25	20	0.5/0.25	1.5	3
71	/	/	/	0.5/（1/4）	0.31	12	0.5/0.5	2.06	12
74	/	/	/	0.5/(0.5/4)	1.13	20	0.5/0.25	1.25	8
75	/	/	/	0.5/(0.5/4)	1.13	20	0.5/0.25	1.13	12
77	/	/	/	0.5/(0.5/4)	1.13	20	0.5/0.25	1.25	12
79	/	/	/	0.5/(0.5/4)	2	20	0.5/0.25	1.5	12
80	/	/	/	0.5/(0.5/4)	1.06	20	0.5/0.25	1.13	12
81	/	/	/	1/(0.5/4)	0.37	18	1/0.25	0.24	12
82	/	/	/	0.5/(0.5/4)	1.06	20	0.5/0.25	2	10
83	/	/	/	0.5/(0.5/4)	1.25	20	0.5/0.25	1.5	12
105	/	/	/	0.5/(0.5/4)	1.06	20	/	/	/
108	/	/	/	0.5/（0.5/4）	1.02	20	/	/	/
