# Supplementary material for: Carbapenemase-directed therapy: optimizing antibiotic combinations against carbapenem-resistant Klebsiella pneumoniae
Source: Front Cell Infect Microbiol. 2026 Jul 7;16:1866731. doi: 10.3389/fcimb.2026.1866731 (PMC13384889; doi:10.3389/fcimb.2026.1866731)
Supplement: Supplementary file 3 [file Table3.xlsx]

## Sheet: Sheet1
Outcomes	Other	CZA plus PMB	CZA plus ATM
Clinical utilization	0	0	0
Complete clearance	0.4444	0.5	1
Bacterial replacement	0.2222	0.5	0
Non-clearance	0.3333	0	0
Microbial clearance	0.4444	0.5	1
