# Supplementary material for: Carbapenemase-directed therapy: optimizing antibiotic combinations against carbapenem-resistant Klebsiella pneumoniae
Source: Front Cell Infect Microbiol. 2026 Jul 7;16:1866731. doi: 10.3389/fcimb.2026.1866731 (PMC13384889; doi:10.3389/fcimb.2026.1866731)
Supplement: Supplementary file 4 [file Table4.xlsx]

## Sheet: Table 1
Combination Groups	Alone MIC/(mg/L)		Combination		No. of isolates by				SBPI
			MIC/(mg/L)		FICI (N, %)
	MIC	MIC90	MIC	MIC90	Synergistic	Additive	Indifferent	Antagonistic	Range	Mean	Median	P
	range		range		(≤0.5)	(＞0.5 to 1)	(＞1 to 2)	(＞2)
CZA + MEM(n=29)					25(86.2) a	1(3.4)	3(10.4) b	0	0.375-18	16.25	18	＜0.001
CZA	0.5-32	32	0.5-32	0.5
MEM	8-16	8	0.5-8	0.5
CZA + ATM(n=74)					64(86.5) a	1(1.4)	9(12.2) b	0	0.375-18	16.6	18
CZA	0.5-32	8	0.5-32	0.5
ATM	16-32	32	2-32	2
CZA + IPM(n=74)					59(79.7) a	9(12.1)	6(8.1) b	0	0.375-18	17.33	18
CZA	0.5-32	8	0.5-32	0.5
IPM	4-8	8	0.5-8	0.5
CZA + TGC(n=29)					7(24.1)	6(21.0)	15(51.7)	1(3.4)	1.25-20	18.25	20
CZA	0.5-32	32	0.5-32	0.5
TGC	0.5-8	2	0.5-32	0.5
CZA + AMK(n=84)					2(2.4)	15(17.9)	66(78.6)	1(1.2)	0.28-16.5	7.10c	4.5
CZA	0.5-32	16	0.5-32	4
AMK	8-128	128	8-128	16

## Sheet: Table 2
Combination Groups	Alone MIC/(mg/L)			Combination MIC/(mg/L)		No. of isolates by				SBPI
						FICI (N, %)
	MIC	MIC90	MIC		MIC90	Synergistic (≤0.5)	Additive	Indifferent(＞1 to 2)	Antagonistic	Range	Mean	Median	P
	range		range				(＞0.5 to 1)		(＞2)
PMB + CZA(n=115)						26(22.6) a	17(14.8)	68(59.1)	4(3.5)	1.25-68	18.37	36	＜0.001
PMB	0.25-8	8	0.25-8		1
CZA	0.5-128	32	0.125-32		2
PMB + MEM(n=78)						3(3.8)	22(28.2)	53(67.9)	0	0.26-16.02	5.76b	8
PMB	0.25-8	8	0.25-8		8
MEM	0.25-128	128	0.125-128		64
PMB + TGC(n=113)						9(8.0)	24(21.2)	77(68.1)	3(2.7)	3-24	11.64	12
PMB	0.25-8	8	0.125-2		1
TGC	0.25-8	2	0.125-2		0.5

## Sheet: Table 3
Numbera	CZA (KB (mm))	PMB (MIC/(mg/L))	CZA + MEM		CZA + ATM		CZA + TGC		CZA + AMK		CZA + IPM		PMB + MEM		PMB + CZA		PMB + TGC
			FICI	SBPI	FICI	SBPI	FICI	SBPI	FICI	SBPI	FICI	SBPI	FICI	SBPI	FICI	SBPI	FICI	SBPI
60	17	＞2	/	/	/	/	/	/	/	/	/	/	2	0.26	2	0.3125	0.3125	20
81	17	1	/	/	/	/	/	/	/	/	/	/	4	9	2	36	1.25	24
118	15	1	2	8.125	0.08	18	1.02	16.25	1.02	16.5	/	/	1.02	8	1.02	20	1.03	12
6	15	≤0.5	/	/	0.75	1.25	/	/	2	0.28	2	0.375	1	16	1.02	20	2	12
15	14	≤0.5	/	/	0.08	18	/	/	2	0.28	2	0.375	1.02	8	1.02	20	1.5	12
103	17	＞2	/	/	0.08	18	/	/	2	0.28	2	0.375	/	/	2	0.5	/	/
107	14	＞2	/	/	0.08	18	/	/	2	0.28	2	0.375	/	/	2	0.5	/	/
109	6	＞2	/	/	0.08	18	/	/	1.02	16.5	2	0.375	/	/	2	0.5	/	/
73	6	≤0.5	/	/	0.08	18	/	/	1.02	17.5	2	0.375	/	/	1.02	20	2	12
98	6	>16	/	/	0.08	18	/	/	2	0.28	2	0.375	/	/	2	0.5	/	/
46	15	16	/	/	0.08	18	/	/	2	0.28	0.13	17	/	/	0.63	2.5	1.06	12
47	15	8	/	/	0.08	18	/	/	2	0.28	0.14	/	/	/	0.5	2	0.56	8
48	21	16	/	/	0.56	18	/	/	1.5	16.5	0.56	18	/	/	1.06	12	1.06	12
n	13	13	1	1	11	11	1	1	11	11	10	9	5	5	13	13	9	9

## Sheet: Table 4
Numbera	CZA (KB (mm)	PMB	CZA + MEM		CZA + ATM		CZA + TGC			CZA + AMK			PMB + MEM			PMB + CZA			PMB + TGC
		MIC/(mg/L)
			FICI	SBPI	FICI	SBPI	FICI	SBPI	FICI		SBPI	FICI		SBPI	FICI		SBPI	FICI		SBPI
77	15	≤0.5	/	/	/	/	/	/	/		/	2		12	0.5		72	2		24
210	6	4	/	/	/	/	/	/	/		/	1.02		4.5	1.02		16.5	0.63		12
22	17	≤0.5	/	/	0.08	18	/	/	1.02		16.5	1		12	1.02		20	1.13		12
75	14	≤0.5	/	/	/	/	/	/	/		/	2		12	2		68	1.25		16
173	15	≤0.5	2	8.25	0.08	18	1	20	1		16.5	1		8	1		20	1.5		12
42	6	≤0.5	/	/	0.08	18	/	/	0.09		8.5	/		/	0.27		20	0.38		12
116	17	≤0.5	2	8.25	0.08	18	1.02	20	1.02		16.5	1.02		8	1.02		20	2		12
189	16	8	/	/	/	/	/	/	/		/	2		0.3125	2		0.5	1.1		12
115	10	≤0.5	2	8.25	0.52	16.5	1.02	20	1.02		16.5	1.02		8	1.02		20	2		12
82	6	1	2	8.25	0.08	18	1.01	20	1.01		16.5	1.01		8	1.01		20	1.5		12
78	8	≤0.5	/	/	/	/	/	/	/		/	2		12	8		65	2		16
n	11	11	4	4	6	6	3	4	6		6	10		10	11		11	11		11
